# Supplementary material for: Chromosome Ordinal Number-Related Genomic Stability Revealed Among Oryza and Other Poaceae Plants
Source: Int J Mol Sci. 2025 May 16;26(10):4778. doi: 10.3390/ijms26104778 (PMC12111954; doi:10.3390/ijms26104778)
Supplement: Supplementary file 1 [file ijms-26-04778-s001.zip]

Archive with 1 entries (1 files):
- ijms-3571851-supplementary.pdf
